# Supplementary material for: Androgen deprivation therapy and fracture risk in Chinese patients with prostate carcinoma
Source: PLoS One. 2017 Feb 3;12(2):e0171495. doi: 10.1371/journal.pone.0171495 (PMC5291449; doi:10.1371/journal.pone.0171495)
Supplement: S1 Dataset — (XLSX) [file pone.0171495.s001.xlsx]

## Sheet: Sheet1
No.	Fracture	Age at diagnosis	Current smoker	Diabetes mellitus	Hypertension	Hyperchloesterolemia	Coronary artery disease	Stroke	Use of steroid	Use of calcium or Vit D supplements	Use of anti-osteoporotic medications	Use of ADT	Type of ADT
1	0	< 65.00	0	0	0	0	0	0	0	1	1	1	LHRHa+/-antiandrogens
2	0	65.00 - 74.99	0	0	1	0	0	0	0	1	0	1	Orchiectomy+/-antiandrogens
3	0	65.00 - 74.99	1	0	0	0	0	0	0	1	1	1	Orchiectomy+/-antiandrogens
4	0	75.00+	0	0	1	0	0	0	0	1	0	1	LHRHa+/-antiandrogens
5	0	< 65.00	0	0	1	0	0	0	0	1	1	0	None
6	0	< 65.00	1	1	1	0	0	0	0	1	0	1	Orchiectomy+/-antiandrogens
7	0	75.00+	0	0	0	0	0	0	1	1	1	1	Orchiectomy+/-antiandrogens
8	0	65.00 - 74.99	0	0	0	0	1	0	0	1	1	1	LHRHa+/-antiandrogens
9	0	65.00 - 74.99	0	0	1	0	0	0	0	1	0	0	None
10	1	75.00+	0	0	0	0	0	0	0	1	0	1	Orchiectomy+/-antiandrogens
11	0	75.00+	1	0	1	0	0	0	0	1	0	1	Orchiectomy+/-antiandrogens
12	1	65.00 - 74.99	0	0	1	1	0	0	0	1	0	1	LHRHa+/-antiandrogens
13	0	75.00+	1	1	1	1	0	1	0	1	1	1	LHRHa+/-antiandrogens
14	0	75.00+	0	0	1	1	1	0	0	1	0	1	LHRHa+/-antiandrogens
15	0	75.00+	0	0	1	1	0	1	0	1	1	1	LHRHa+/-antiandrogens
16	0	65.00 - 74.99	1	1	1	0	0	0	0	1	0	0	None
17	0	75.00+	1	1	0	0	1	0	0	1	0	1	LHRHa+/-antiandrogens
18	0	75.00+	0	1	1	0	0	0	0	1	1	1	Orchiectomy+/-antiandrogens
19	0	75.00+	1	0	0	0	0	0	0	1	0	1	LHRHa+/-antiandrogens
20	0	75.00+	0	0	1	1	0	0	0	1	0	1	LHRHa+/-antiandrogens
21	0	75.00+	1	0	1	0	0	0	0	1	0	1	Orchiectomy+/-antiandrogens
22	0	75.00+	1	0	0	0	0	0	1	1	1	1	Orchiectomy+/-antiandrogens
23	0	65.00 - 74.99	1	1	1	1	0	0	0	1	1	1	Orchiectomy+/-antiandrogens
24	0	65.00 - 74.99	1	0	0	0	0	0	0	1	1	1	LHRHa+/-antiandrogens
25	0	75.00+	1	0	1	1	0	0	0	1	0	0	None
26	0	65.00 - 74.99	1	0	0	1	0	0	0	1	0	1	Orchiectomy+/-antiandrogens
27	0	75.00+	0	0	0	0	0	0	0	1	0	1	LHRHa+/-antiandrogens
28	0	75.00+	1	1	1	1	1	1	0	1	0	1	Orchiectomy+/-antiandrogens
29	0	65.00 - 74.99	0	1	1	0	0	0	0	1	0	1	LHRHa+/-antiandrogens
30	0	75.00+	1	0	1	0	1	0	0	1	0	0	None
31	0	75.00+	0	0	0	0	0	0	0	1	0	1	LHRHa+/-antiandrogens
32	0	75.00+	0	0	0	0	0	0	0	1	0	1	LHRHa+/-antiandrogens
33	0	75.00+	0	0	1	0	0	0	0	1	0	1	Orchiectomy+/-antiandrogens
34	0	65.00 - 74.99	0	1	1	0	0	0	0	1	0	1	LHRHa+/-antiandrogens
35	0	65.00 - 74.99	0	0	0	0	0	0	0	1	0	1	LHRHa+/-antiandrogens
36	1	75.00+	0	0	1	0	0	0	0	1	1	1	LHRHa+/-antiandrogens
37	0	75.00+	1	0	0	1	1	0	0	1	0	1	LHRHa+/-antiandrogens
38	0	75.00+	1	0	1	1	0	0	0	1	0	1	Orchiectomy+/-antiandrogens
39	0	75.00+	0	1	1	0	0	0	0	1	0	1	LHRHa+/-antiandrogens
40	0	65.00 - 74.99	1	1	1	0	1	0	0	1	0	1	Antiandrognes alone
41	0	65.00 - 74.99	0	0	1	0	0	0	0	1	0	1	Antiandrognes alone
42	0	75.00+	0	0	1	0	0	0	0	1	0	1	LHRHa+/-antiandrogens
43	0	75.00+	1	0	1	0	0	0	0	1	0	1	Orchiectomy+/-antiandrogens
44	0	65.00 - 74.99	0	0	0	0	0	0	0	1	0	1	Antiandrognes alone
45	0	65.00 - 74.99	0	1	0	0	0	0	0	1	0	1	Orchiectomy+/-antiandrogens
46	0	65.00 - 74.99	0	0	0	0	0	0	0	1	1	1	Orchiectomy+/-antiandrogens
47	0	65.00 - 74.99	0	0	0	0	0	0	0	1	1	0	None
48	1	75.00+	1	0	0	1	0	1	0	1	0	1	LHRHa+/-antiandrogens
49	0	75.00+	1	0	1	0	0	0	0	1	0	1	LHRHa+/-antiandrogens
50	0	75.00+	1	0	0	1	0	0	0	1	0	1	LHRHa+/-antiandrogens
51	0	65.00 - 74.99	0	0	1	1	0	0	0	1	0	1	LHRHa+/-antiandrogens
52	0	75.00+	1	1	1	0	1	0	0	1	0	1	Orchiectomy+/-antiandrogens
53	0	< 65.00	0	0	0	0	0	0	0	1	0	1	Orchiectomy+/-antiandrogens
54	0	75.00+	0	0	1	0	0	0	0	1	0	1	Orchiectomy+/-antiandrogens
55	0	65.00 - 74.99	0	1	1	0	0	0	0	1	0	0	None
56	0	65.00 - 74.99	0	0	0	0	0	0	0	1	0	1	LHRHa+/-antiandrogens
57	0	< 65.00	1	0	0	0	0	0	0	1	0	1	LHRHa+/-antiandrogens
58	0	< 65.00	0	0	1	0	0	0	0	1	0	1	LHRHa+/-antiandrogens
59	0	< 65.00	1	0	0	0	0	0	0	1	0	1	Antiandrognes alone
60	0	65.00 - 74.99	0	0	0	0	0	0	0	1	0	1	LHRHa+/-antiandrogens
61	0	65.00 - 74.99	0	0	1	0	1	0	0	1	1	1	LHRHa+/-antiandrogens
62	0	65.00 - 74.99	0	0	1	1	0	0	0	1	1	1	LHRHa+/-antiandrogens
63	0	75.00+	0	0	1	0	0	0	0	1	0	1	LHRHa+/-antiandrogens
64	0	65.00 - 74.99	0	0	1	0	0	0	0	1	1	0	None
65	1	65.00 - 74.99	1	0	1	0	0	0	0	1	0	1	LHRHa+/-antiandrogens
66	1	75.00+	1	1	0	0	0	0	0	1	0	1	Antiandrognes alone
67	0	65.00 - 74.99	0	0	0	0	1	0	0	1	0	1	LHRHa+/-antiandrogens
68	0	75.00+	0	0	1	0	0	0	1	1	1	1	Orchiectomy+/-antiandrogens
69	0	75.00+	0	0	0	0	0	0	0	1	0	1	Orchiectomy+/-antiandrogens
70	0	65.00 - 74.99	0	0	1	0	0	0	0	1	0	0	None
71	0	65.00 - 74.99	0	0	0	0	0	0	0	1	1	1	LHRHa+/-antiandrogens
72	0	65.00 - 74.99	0	0	0	0	0	0	0	1	0	1	LHRHa+/-antiandrogens
73	0	< 65.00	0	0	0	0	0	0	0	1	0	0	None
74	1	< 65.00	0	1	1	0	0	0	0	1	0	1	LHRHa+/-antiandrogens
75	0	65.00 - 74.99	0	0	0	0	0	0	0	1	0	1	Orchiectomy+/-antiandrogens
76	0	< 65.00	0	0	0	0	0	0	0	1	1	1	LHRHa+/-antiandrogens
77	0	65.00 - 74.99	0	0	1	0	0	0	0	1	0	1	LHRHa+/-antiandrogens
78	0	65.00 - 74.99	1	0	1	1	0	0	0	1	0	0	None
79	0	75.00+	0	1	1	0	0	0	0	1	1	1	Orchiectomy+/-antiandrogens
80	0	65.00 - 74.99	1	0	0	1	0	0	0	1	0	1	LHRHa+/-antiandrogens
81	0	75.00+	0	0	1	0	0	0	0	1	0	1	Orchiectomy+/-antiandrogens
82	0	65.00 - 74.99	0	0	1	0	0	0	0	1	0	1	Orchiectomy+/-antiandrogens
83	0	75.00+	0	0	0	0	0	0	0	1	0	1	LHRHa+/-antiandrogens
84	0	< 65.00	0	1	0	0	0	0	0	1	0	0	None
85	0	< 65.00	0	0	0	0	0	0	0	1	0	1	LHRHa+/-antiandrogens
86	0	65.00 - 74.99	1	1	1	0	0	0	0	1	1	1	LHRHa+/-antiandrogens
87	0	65.00 - 74.99	0	0	0	1	0	0	0	1	1	1	LHRHa+/-antiandrogens
88	0	75.00+	0	0	0	0	0	0	0	1	1	1	LHRHa+/-antiandrogens
89	0	< 65.00	1	1	0	0	0	0	0	1	1	1	Orchiectomy+/-antiandrogens
90	0	75.00+	1	1	1	1	1	0	0	1	1	1	LHRHa+/-antiandrogens
91	0	75.00+	0	0	0	0	0	0	0	1	1	1	LHRHa+/-antiandrogens
92	0	65.00 - 74.99	1	0	0	0	0	0	1	1	0	1	Orchiectomy+/-antiandrogens
93	0	75.00+	1	0	0	0	0	0	0	1	0	1	Orchiectomy+/-antiandrogens
94	0	65.00 - 74.99	0	0	0	0	0	0	0	1	0	1	Antiandrognes alone
95	0	65.00 - 74.99	0	1	1	0	0	0	0	1	1	1	LHRHa+/-antiandrogens
96	0	65.00 - 74.99	0	0	1	0	0	0	0	1	0	0	None
97	0	75.00+	0	0	1	0	0	0	0	1	0	1	LHRHa+/-antiandrogens
98	0	< 65.00	0	1	0	0	0	0	0	1	0	1	LHRHa+/-antiandrogens
99	0	< 65.00	0	0	0	0	0	0	1	1	1	1	Orchiectomy+/-antiandrogens
100	0	75.00+	0	0	0	0	0	0	1	1	0	1	Orchiectomy+/-antiandrogens
101	1	75.00+	0	0	1	0	0	0	0	1	0	1	Orchiectomy+/-antiandrogens
102	0	75.00+	0	0	1	0	1	0	0	1	0	1	Antiandrognes alone
103	0	65.00 - 74.99	1	1	1	0	0	0	0	1	0	1	Orchiectomy+/-antiandrogens
104	0	75.00+	0	0	0	0	0	0	0	1	1	1	Orchiectomy+/-antiandrogens
105	0	65.00 - 74.99	0	0	1	0	0	0	0	1	1	1	Orchiectomy+/-antiandrogens
106	0	75.00+	1	0	0	0	0	0	0	1	1	1	Orchiectomy+/-antiandrogens
107	0	75.00+	1	0	1	0	0	0	0	1	0	1	Antiandrognes alone
108	0	75.00+	0	0	0	0	0	0	0	1	0	1	LHRHa+/-antiandrogens
109	0	75.00+	0	1	1	1	0	1	0	1	0	1	Orchiectomy+/-antiandrogens
110	0	65.00 - 74.99	0	0	0	0	0	0	0	1	0	1	Orchiectomy+/-antiandrogens
111	0	65.00 - 74.99	0	0	0	0	0	0	0	1	0	1	LHRHa+/-antiandrogens
112	0	65.00 - 74.99	1	0	0	0	0	0	0	1	0	0	None
113	0	75.00+	1	0	0	0	0	0	0	1	0	1	Orchiectomy+/-antiandrogens
114	0	65.00 - 74.99	1	0	1	1	0	1	0	1	0	1	Antiandrognes alone
115	0	< 65.00	0	1	1	0	0	0	0	1	1	1	LHRHa+/-antiandrogens
116	0	65.00 - 74.99	0	0	1	0	0	0	0	1	0	1	LHRHa+/-antiandrogens
117	1	65.00 - 74.99	0	1	0	1	0	0	0	0	0	0	None
118	1	75.00+	0	0	0	0	0	0	0	0	0	1	LHRHa+/-antiandrogens
119	1	75.00+	0	0	1	1	0	0	0	0	0	1	Orchiectomy+/-antiandrogens
120	1	75.00+	1	1	1	0	0	0	0	0	0	1	Orchiectomy+/-antiandrogens
121	1	75.00+	0	0	0	0	0	0	0	0	0	1	LHRHa+/-antiandrogens
122	1	75.00+	1	0	1	0	0	0	0	0	0	1	Antiandrognes alone
123	1	75.00+	1	0	1	0	0	0	0	0	0	1	Orchiectomy+/-antiandrogens
124	1	65.00 - 74.99	1	0	0	0	0	0	0	0	0	0	None
125	0	65.00 - 74.99	1	0	1	1	0	0	0	0	0	0	None
126	0	< 65.00	0	0	0	0	0	0	0	0	0	1	Orchiectomy+/-antiandrogens
127	0	< 65.00	1	1	1	1	1	0	0	0	0	1	LHRHa+/-antiandrogens
128	1	65.00 - 74.99	0	1	1	0	0	0	0	0	0	1	Orchiectomy+/-antiandrogens
129	0	65.00 - 74.99	0	0	1	0	0	0	0	0	0	1	Antiandrognes alone
130	1	65.00 - 74.99	0	0	1	0	0	0	0	0	0	1	Orchiectomy+/-antiandrogens
131	0	65.00 - 74.99	0	0	0	1	0	0	0	0	0	0	None
132	0	75.00+	0	0	1	0	0	0	0	0	0	1	Orchiectomy+/-antiandrogens
133	1	75.00+	0	0	1	0	0	0	0	0	0	1	Antiandrognes alone
134	0	75.00+	1	0	0	0	0	0	0	0	0	0	None
135	0	65.00 - 74.99	1	0	1	0	0	1	0	0	1	1	Orchiectomy+/-antiandrogens
136	0	65.00 - 74.99	1	0	0	0	1	0	0	0	0	1	LHRHa+/-antiandrogens
137	0	< 65.00	1	0	0	0	0	0	0	0	0	0	None
138	0	75.00+	1	1	1	0	1	0	0	0	0	1	LHRHa+/-antiandrogens
139	1	75.00+	1	1	0	0	0	0	0	0	0	1	Orchiectomy+/-antiandrogens
140	0	75.00+	0	1	1	0	0	0	0	0	0	0	None
141	0	65.00 - 74.99	1	0	0	0	0	0	0	0	0	1	Antiandrognes alone
142	0	65.00 - 74.99	0	1	1	0	0	1	0	0	0	1	Orchiectomy+/-antiandrogens
143	0	< 65.00	0	0	0	0	0	0	0	0	0	0	None
144	1	75.00+	1	0	0	0	0	0	0	0	0	1	Orchiectomy+/-antiandrogens
145	1	75.00+	1	1	1	0	0	1	0	0	0	1	Orchiectomy+/-antiandrogens
146	0	< 65.00	0	0	1	0	0	0	0	0	0	0	None
147	0	75.00+	1	0	1	0	0	0	0	0	0	1	Orchiectomy+/-antiandrogens
148	0	65.00 - 74.99	1	0	0	0	0	0	0	0	0	1	LHRHa+/-antiandrogens
149	0	< 65.00	0	0	0	0	0	0	0	0	0	0	None
150	0	65.00 - 74.99	0	0	0	0	0	0	0	0	0	1	Antiandrognes alone
151	0	< 65.00	1	0	1	1	0	0	0	0	0	0	None
152	1	65.00 - 74.99	1	0	0	0	0	0	0	0	0	1	LHRHa+/-antiandrogens
153	0	75.00+	1	0	1	0	0	0	0	0	0	1	Orchiectomy+/-antiandrogens
154	0	75.00+	1	0	1	0	0	0	0	0	0	1	LHRHa+/-antiandrogens
155	0	75.00+	0	0	0	0	0	0	0	0	0	1	LHRHa+/-antiandrogens
156	0	75.00+	1	0	1	0	0	0	0	0	0	1	Orchiectomy+/-antiandrogens
157	0	65.00 - 74.99	1	0	0	1	0	0	1	0	0	0	None
158	0	65.00 - 74.99	1	0	0	0	0	0	0	0	0	1	Orchiectomy+/-antiandrogens
159	0	75.00+	0	1	1	0	1	0	0	0	0	1	LHRHa+/-antiandrogens
160	0	75.00+	0	1	1	0	1	0	1	0	1	1	Orchiectomy+/-antiandrogens
161	0	65.00 - 74.99	0	1	0	1	0	0	0	0	0	1	Orchiectomy+/-antiandrogens
162	0	< 65.00	1	0	1	1	0	0	0	0	0	0	None
163	0	65.00 - 74.99	0	1	0	0	0	0	0	0	0	1	LHRHa+/-antiandrogens
164	0	75.00+	0	0	0	0	0	0	0	0	0	1	LHRHa+/-antiandrogens
165	0	75.00+	0	0	0	0	0	0	0	0	0	0	None
166	0	65.00 - 74.99	0	0	0	1	0	0	0	0	0	0	None
167	0	65.00 - 74.99	1	0	0	0	0	0	0	0	0	0	None
168	0	65.00 - 74.99	1	0	0	0	0	0	0	0	0	1	Orchiectomy+/-antiandrogens
169	0	75.00+	0	1	1	0	1	0	0	0	0	1	LHRHa+/-antiandrogens
170	0	75.00+	0	0	1	0	0	0	0	0	0	1	LHRHa+/-antiandrogens
171	1	65.00 - 74.99	0	0	0	0	0	0	0	0	0	1	LHRHa+/-antiandrogens
172	0	< 65.00	0	0	0	0	0	0	0	0	0	0	None
173	0	65.00 - 74.99	0	0	0	0	0	0	0	0	0	1	LHRHa+/-antiandrogens
174	0	75.00+	0	0	0	0	0	0	0	0	0	0	None
175	0	< 65.00	1	0	0	0	0	0	0	0	0	0	None
176	1	75.00+	1	0	0	0	0	0	0	0	0	1	Antiandrognes alone
177	0	75.00+	0	0	1	0	0	0	0	0	0	1	Orchiectomy+/-antiandrogens
178	0	< 65.00	0	0	0	0	1	0	0	0	0	1	LHRHa+/-antiandrogens
179	0	65.00 - 74.99	0	0	0	0	0	0	0	0	0	0	None
180	0	75.00+	1	0	1	0	0	0	1	0	0	0	None
181	0	65.00 - 74.99	0	0	0	0	0	0	0	0	0	0	None
182	0	65.00 - 74.99	0	0	1	0	0	0	0	0	0	1	Antiandrognes alone
183	0	65.00 - 74.99	1	1	1	0	0	0	0	0	0	0	None
184	0	65.00 - 74.99	0	0	0	1	0	0	0	0	0	0	None
185	0	65.00 - 74.99	0	0	1	1	0	0	0	0	0	1	Antiandrognes alone
186	0	75.00+	1	0	0	0	0	0	0	0	0	1	LHRHa+/-antiandrogens
187	0	65.00 - 74.99	1	0	1	1	0	0	0	0	0	0	None
188	0	75.00+	1	0	1	0	0	0	1	0	0	1	Orchiectomy+/-antiandrogens
189	0	65.00 - 74.99	1	0	1	0	0	0	0	0	0	0	None
190	0	75.00+	1	0	0	0	0	0	0	0	0	1	Orchiectomy+/-antiandrogens
191	0	75.00+	1	0	1	0	0	0	0	0	0	1	LHRHa+/-antiandrogens
192	0	75.00+	1	0	1	0	0	0	0	0	0	1	Orchiectomy+/-antiandrogens
193	0	75.00+	1	0	1	1	1	0	0	0	0	1	Orchiectomy+/-antiandrogens
194	0	75.00+	0	0	0	0	0	0	0	0	0	1	LHRHa+/-antiandrogens
195	0	75.00+	1	0	0	0	0	0	0	0	0	0	None
196	0	65.00 - 74.99	0	0	0	0	0	0	0	0	0	1	Orchiectomy+/-antiandrogens
197	0	75.00+	0	1	1	0	1	0	0	0	0	1	Orchiectomy+/-antiandrogens
198	0	75.00+	0	0	1	0	0	0	0	0	0	0	None
199	0	75.00+	1	0	1	0	1	0	0	0	0	1	LHRHa+/-antiandrogens
200	0	75.00+	1	1	0	0	0	0	0	0	0	1	Antiandrognes alone
201	0	65.00 - 74.99	0	0	1	1	0	0	0	0	0	0	None
202	0	75.00+	0	0	1	1	0	0	0	0	0	1	Orchiectomy+/-antiandrogens
203	0	75.00+	0	0	1	0	0	0	0	0	0	1	LHRHa+/-antiandrogens
204	0	75.00+	0	0	0	0	0	0	0	0	0	1	LHRHa+/-antiandrogens
205	0	65.00 - 74.99	0	0	1	1	0	0	0	0	0	1	LHRHa+/-antiandrogens
206	0	65.00 - 74.99	0	0	1	0	0	0	0	0	0	1	LHRHa+/-antiandrogens
207	0	65.00 - 74.99	0	0	0	0	0	0	0	0	0	0	None
208	0	65.00 - 74.99	1	0	0	0	0	0	0	0	0	1	Antiandrognes alone
209	0	65.00 - 74.99	0	0	0	0	0	0	0	0	0	1	LHRHa+/-antiandrogens
210	0	75.00+	0	0	1	1	0	0	0	0	0	0	None
211	0	< 65.00	0	0	1	1	0	0	0	0	0	0	None
212	0	75.00+	1	0	1	0	0	0	0	0	0	1	LHRHa+/-antiandrogens
213	0	75.00+	1	0	0	0	0	0	1	0	0	1	Orchiectomy+/-antiandrogens
214	1	65.00 - 74.99	1	0	0	0	0	1	0	0	0	1	Orchiectomy+/-antiandrogens
215	0	75.00+	1	1	1	0	0	0	0	0	0	1	LHRHa+/-antiandrogens
216	0	75.00+	0	0	0	0	0	0	0	0	0	1	Orchiectomy+/-antiandrogens
217	0	65.00 - 74.99	0	0	1	0	0	0	0	0	0	1	LHRHa+/-antiandrogens
218	0	65.00 - 74.99	1	0	0	0	0	0	0	0	0	1	Antiandrognes alone
219	0	65.00 - 74.99	0	0	1	0	0	0	0	0	0	1	LHRHa+/-antiandrogens
220	1	75.00+	1	0	1	0	0	0	0	0	0	1	LHRHa+/-antiandrogens
221	0	65.00 - 74.99	0	0	0	0	0	0	0	0	0	0	None
222	0	75.00+	0	0	0	1	0	0	0	0	0	1	Orchiectomy+/-antiandrogens
223	0	75.00+	0	0	1	1	0	0	0	0	0	1	Orchiectomy+/-antiandrogens
224	0	75.00+	0	1	1	0	0	0	0	0	1	1	Orchiectomy+/-antiandrogens
225	0	65.00 - 74.99	0	1	1	1	0	0	0	0	0	0	None
226	0	65.00 - 74.99	0	0	1	0	0	0	0	0	0	1	LHRHa+/-antiandrogens
227	1	75.00+	0	0	0	0	0	0	0	0	0	0	None
228	0	65.00 - 74.99	1	0	0	0	0	0	0	0	0	0	None
229	0	75.00+	0	0	1	0	0	0	1	0	0	1	Orchiectomy+/-antiandrogens
230	0	65.00 - 74.99	0	0	0	0	0	0	0	0	0	1	LHRHa+/-antiandrogens
231	0	65.00 - 74.99	0	0	0	1	1	0	0	0	0	0	None
232	0	75.00+	0	0	1	0	0	0	1	0	0	1	Orchiectomy+/-antiandrogens
233	0	75.00+	0	1	1	0	0	0	0	0	0	1	Orchiectomy+/-antiandrogens
234	0	65.00 - 74.99	0	0	0	0	0	0	0	0	0	1	LHRHa+/-antiandrogens
235	0	75.00+	1	1	1	1	1	0	0	0	0	1	LHRHa+/-antiandrogens
236	1	65.00 - 74.99	1	0	0	0	1	0	0	0	0	1	Orchiectomy+/-antiandrogens
237	0	75.00+	0	0	1	0	1	0	0	0	0	1	LHRHa+/-antiandrogens
238	0	65.00 - 74.99	0	1	1	0	0	0	0	0	0	1	Orchiectomy+/-antiandrogens
239	0	75.00+	0	0	1	0	0	0	0	0	0	1	Orchiectomy+/-antiandrogens
240	0	65.00 - 74.99	1	0	1	0	0	0	0	0	0	1	Orchiectomy+/-antiandrogens
241	0	75.00+	0	1	1	0	1	0	0	0	0	1	Antiandrognes alone
242	0	65.00 - 74.99	0	1	0	0	0	1	0	0	0	1	LHRHa+/-antiandrogens
243	0	65.00 - 74.99	0	1	0	0	0	0	0	0	0	0	None
244	0	< 65.00	0	0	1	0	0	0	0	0	0	0	None
245	0	65.00 - 74.99	0	0	0	0	0	0	0	0	0	1	LHRHa+/-antiandrogens
246	0	75.00+	1	1	1	0	1	0	0	0	0	1	Orchiectomy+/-antiandrogens
247	0	65.00 - 74.99	0	0	1	0	0	0	0	0	0	1	Orchiectomy+/-antiandrogens
248	0	75.00+	1	0	1	1	0	1	0	0	0	1	LHRHa+/-antiandrogens
249	0	65.00 - 74.99	1	0	0	0	0	0	0	0	0	1	Orchiectomy+/-antiandrogens
250	0	< 65.00	1	1	1	1	1	0	0	0	0	0	None
251	0	65.00 - 74.99	0	0	0	1	1	0	0	0	0	1	LHRHa+/-antiandrogens
252	0	65.00 - 74.99	0	0	0	0	0	0	0	0	0	1	Orchiectomy+/-antiandrogens
253	0	65.00 - 74.99	1	0	0	0	0	0	0	0	0	1	Antiandrognes alone
254	0	65.00 - 74.99	0	0	0	0	0	0	0	0	0	0	None
255	0	65.00 - 74.99	0	0	1	1	0	1	0	0	0	1	LHRHa+/-antiandrogens
256	0	65.00 - 74.99	1	0	0	1	0	0	0	0	0	1	Orchiectomy+/-antiandrogens
257	1	65.00 - 74.99	1	1	1	0	0	0	0	0	0	1	LHRHa+/-antiandrogens
258	0	75.00+	0	0	0	0	0	0	0	0	0	0	None
259	0	65.00 - 74.99	1	0	1	0	0	1	0	0	0	1	Antiandrognes alone
260	0	65.00 - 74.99	0	0	0	0	0	0	0	0	0	0	None
261	0	65.00 - 74.99	1	0	0	0	0	0	0	0	0	1	Orchiectomy+/-antiandrogens
262	0	65.00 - 74.99	1	0	0	0	0	0	0	0	0	1	LHRHa+/-antiandrogens
263	0	< 65.00	1	1	0	0	0	0	0	0	0	1	LHRHa+/-antiandrogens
264	1	65.00 - 74.99	1	1	1	0	0	0	0	0	0	1	Orchiectomy+/-antiandrogens
265	0	65.00 - 74.99	0	0	0	0	0	0	0	0	1	1	Orchiectomy+/-antiandrogens
266	0	75.00+	1	1	1	0	1	0	0	0	0	1	LHRHa+/-antiandrogens
267	0	75.00+	1	0	1	1	0	0	0	0	0	0	None
268	0	75.00+	1	0	0	0	0	0	0	0	0	1	LHRHa+/-antiandrogens
269	0	< 65.00	0	1	1	0	0	0	0	0	1	1	Orchiectomy+/-antiandrogens
270	0	65.00 - 74.99	0	0	1	1	0	0	0	0	0	0	None
271	0	75.00+	0	0	1	0	0	0	0	0	0	1	LHRHa+/-antiandrogens
272	0	75.00+	1	1	1	1	1	0	1	0	0	1	LHRHa+/-antiandrogens
273	0	< 65.00	1	0	0	0	0	0	0	0	0	1	LHRHa+/-antiandrogens
274	0	75.00+	0	0	0	0	0	0	0	0	0	0	None
275	0	65.00 - 74.99	0	1	1	0	0	0	0	0	0	0	None
276	0	75.00+	1	0	0	0	0	0	0	0	0	1	LHRHa+/-antiandrogens
277	0	75.00+	0	0	1	0	0	0	0	0	0	1	Orchiectomy+/-antiandrogens
278	0	75.00+	0	0	0	0	0	0	0	0	0	0	None
279	0	75.00+	0	0	0	0	0	0	0	0	0	0	None
280	0	65.00 - 74.99	1	0	1	0	0	0	0	0	0	0	None
281	0	75.00+	0	1	1	0	0	0	1	0	0	1	Orchiectomy+/-antiandrogens
282	0	< 65.00	0	0	0	1	0	0	0	0	0	0	None
283	0	75.00+	0	0	0	0	0	0	0	0	0	1	LHRHa+/-antiandrogens
284	0	65.00 - 74.99	0	0	0	0	0	0	0	0	0	0	None
285	0	75.00+	1	0	0	0	0	0	0	0	0	1	LHRHa+/-antiandrogens
286	1	65.00 - 74.99	1	0	1	0	0	0	0	0	0	1	LHRHa+/-antiandrogens
287	0	65.00 - 74.99	0	0	1	0	0	0	1	0	0	1	Orchiectomy+/-antiandrogens
288	0	65.00 - 74.99	1	0	0	0	0	0	0	0	0	0	None
289	1	65.00 - 74.99	0	0	0	0	0	0	0	0	0	1	LHRHa+/-antiandrogens
290	0	75.00+	1	0	0	0	0	0	0	0	0	1	Orchiectomy+/-antiandrogens
291	0	65.00 - 74.99	0	0	0	0	0	0	0	0	0	1	Orchiectomy+/-antiandrogens
292	0	75.00+	0	1	1	1	1	1	0	0	0	1	LHRHa+/-antiandrogens
293	0	< 65.00	0	0	0	1	0	0	0	0	0	0	None
294	0	75.00+	0	0	1	0	0	0	0	0	0	1	Orchiectomy+/-antiandrogens
295	0	75.00+	1	0	0	0	0	0	0	0	0	1	Antiandrognes alone
296	0	75.00+	1	0	1	0	0	0	0	0	0	1	Orchiectomy+/-antiandrogens
297	0	65.00 - 74.99	1	0	0	0	0	0	0	0	0	1	Antiandrognes alone
298	0	75.00+	0	0	0	0	0	0	0	0	0	1	LHRHa+/-antiandrogens
299	0	75.00+	0	0	0	0	0	0	0	0	0	1	LHRHa+/-antiandrogens
300	0	75.00+	0	0	0	0	0	0	0	0	0	1	Orchiectomy+/-antiandrogens
301	0	75.00+	0	0	1	0	0	0	0	0	0	1	Orchiectomy+/-antiandrogens
302	0	65.00 - 74.99	0	0	1	0	0	0	0	0	0	1	Antiandrognes alone
303	0	75.00+	0	0	0	0	0	0	0	0	0	1	LHRHa+/-antiandrogens
304	0	65.00 - 74.99	1	0	1	0	0	0	0	0	0	0	None
305	0	75.00+	0	1	1	0	0	0	1	0	1	1	Orchiectomy+/-antiandrogens
306	0	65.00 - 74.99	0	0	1	0	0	0	0	0	0	1	LHRHa+/-antiandrogens
307	0	75.00+	1	0	1	0	0	0	0	0	0	0	None
308	0	65.00 - 74.99	1	0	1	0	1	0	0	0	0	1	LHRHa+/-antiandrogens
309	0	75.00+	0	0	1	0	0	0	0	0	0	1	Orchiectomy+/-antiandrogens
310	0	75.00+	1	0	1	0	0	0	0	0	0	1	LHRHa+/-antiandrogens
311	0	75.00+	0	0	0	0	0	0	0	0	1	1	Orchiectomy+/-antiandrogens
312	0	75.00+	1	0	0	0	0	0	1	0	1	1	Orchiectomy+/-antiandrogens
313	0	< 65.00	1	1	1	0	0	0	0	0	0	0	None
314	1	65.00 - 74.99	1	0	0	0	0	0	0	0	0	1	LHRHa+/-antiandrogens
315	0	65.00 - 74.99	0	0	1	0	0	0	0	0	0	0	None
316	0	75.00+	0	0	1	1	0	1	0	0	0	1	Orchiectomy+/-antiandrogens
317	0	75.00+	1	0	1	0	0	0	0	0	0	1	LHRHa+/-antiandrogens
318	0	75.00+	0	0	1	1	0	0	1	0	0	1	LHRHa+/-antiandrogens
319	0	75.00+	1	0	0	0	0	0	0	0	0	1	LHRHa+/-antiandrogens
320	0	65.00 - 74.99	0	0	0	1	0	0	0	0	0	0	None
321	0	65.00 - 74.99	0	1	1	1	1	0	0	0	0	0	None
322	0	75.00+	0	0	0	0	0	0	0	0	0	1	Antiandrognes alone
323	0	75.00+	0	0	1	0	0	0	0	0	0	1	Orchiectomy+/-antiandrogens
324	0	65.00 - 74.99	1	1	1	1	0	0	0	0	0	0	None
325	0	75.00+	0	0	1	1	0	1	0	0	0	1	LHRHa+/-antiandrogens
326	0	75.00+	0	0	1	0	0	0	0	0	0	1	LHRHa+/-antiandrogens
327	0	65.00 - 74.99	0	0	1	0	0	0	0	0	0	1	Orchiectomy+/-antiandrogens
328	0	75.00+	1	0	1	1	0	1	1	0	0	1	Orchiectomy+/-antiandrogens
329	0	75.00+	0	0	1	1	0	0	0	0	0	1	Orchiectomy+/-antiandrogens
330	0	75.00+	1	0	1	0	0	0	0	0	0	1	Orchiectomy+/-antiandrogens
331	0	75.00+	1	0	0	0	0	0	0	0	0	1	Orchiectomy+/-antiandrogens
332	0	75.00+	1	0	0	0	0	0	0	0	0	1	LHRHa+/-antiandrogens
333	0	75.00+	0	0	1	0	0	0	0	0	0	0	None
334	0	75.00+	1	0	0	1	0	0	0	0	0	1	Antiandrognes alone
335	0	65.00 - 74.99	1	0	1	0	0	0	0	0	0	1	LHRHa+/-antiandrogens
336	0	< 65.00	1	0	1	0	0	0	0	0	0	1	Orchiectomy+/-antiandrogens
337	0	75.00+	1	0	1	0	0	0	0	0	0	1	Orchiectomy+/-antiandrogens
338	0	75.00+	1	0	0	0	1	0	0	0	0	1	Antiandrognes alone
339	0	65.00 - 74.99	0	0	1	0	0	0	0	0	0	0	None
340	0	65.00 - 74.99	1	0	0	0	0	0	0	0	0	1	Orchiectomy+/-antiandrogens
341	0	65.00 - 74.99	1	1	1	0	0	0	0	0	0	1	Antiandrognes alone
342	0	75.00+	0	0	0	0	0	0	0	0	0	1	LHRHa+/-antiandrogens
343	0	75.00+	1	0	0	0	0	0	0	0	0	1	LHRHa+/-antiandrogens
344	0	75.00+	0	0	1	0	0	0	0	0	0	1	Antiandrognes alone
345	0	65.00 - 74.99	1	0	1	0	0	0	0	0	0	1	LHRHa+/-antiandrogens
346	0	75.00+	0	1	1	1	0	0	0	0	0	1	LHRHa+/-antiandrogens
347	0	65.00 - 74.99	0	0	0	0	0	0	0	0	0	1	Antiandrognes alone
348	0	65.00 - 74.99	0	0	1	0	0	0	0	0	0	1	Orchiectomy+/-antiandrogens
349	0	65.00 - 74.99	0	0	0	1	0	0	0	0	0	0	None
350	0	75.00+	0	0	0	0	0	0	0	0	0	1	Orchiectomy+/-antiandrogens
351	0	65.00 - 74.99	0	0	1	0	0	0	0	0	0	1	LHRHa+/-antiandrogens
352	0	65.00 - 74.99	0	0	0	1	0	1	0	0	0	0	None
353	0	65.00 - 74.99	0	0	0	0	0	0	0	0	0	1	LHRHa+/-antiandrogens
354	0	75.00+	0	0	1	0	1	0	1	0	0	0	None
355	0	75.00+	1	0	1	0	1	0	0	0	0	0	None
356	0	75.00+	1	0	1	0	0	0	0	0	0	1	Orchiectomy+/-antiandrogens
357	0	75.00+	0	0	0	0	0	0	0	0	0	0	None
358	0	75.00+	1	0	0	0	0	0	0	0	0	1	Orchiectomy+/-antiandrogens
359	0	65.00 - 74.99	0	0	1	0	0	0	0	0	0	1	LHRHa+/-antiandrogens
360	0	75.00+	0	0	1	0	0	0	0	0	0	1	Orchiectomy+/-antiandrogens
361	0	75.00+	1	1	0	1	0	0	0	0	0	0	None
362	0	75.00+	1	0	0	0	0	0	0	0	0	1	Antiandrognes alone
363	0	75.00+	1	0	0	0	0	0	1	0	0	1	Orchiectomy+/-antiandrogens
364	0	75.00+	1	0	0	0	0	0	0	0	0	1	LHRHa+/-antiandrogens
365	0	75.00+	0	0	0	0	0	0	0	0	0	1	LHRHa+/-antiandrogens
366	0	65.00 - 74.99	1	0	0	0	0	0	0	0	0	1	Orchiectomy+/-antiandrogens
367	0	75.00+	0	0	0	0	0	0	0	0	0	0	None
368	1	75.00+	0	0	1	0	0	0	0	0	0	1	Antiandrognes alone
369	1	75.00+	1	0	0	0	0	0	0	0	0	1	LHRHa+/-antiandrogens
370	0	75.00+	1	0	1	0	0	0	0	0	0	1	LHRHa+/-antiandrogens
371	0	< 65.00	0	0	1	0	0	0	0	0	0	0	None
372	0	65.00 - 74.99	1	0	1	0	0	0	0	0	0	1	LHRHa+/-antiandrogens
373	0	75.00+	1	0	1	0	1	0	0	0	0	1	Orchiectomy+/-antiandrogens
374	0	65.00 - 74.99	0	0	0	0	0	0	0	0	0	1	Antiandrognes alone
375	0	65.00 - 74.99	0	0	0	0	0	0	0	0	0	1	LHRHa+/-antiandrogens
376	0	75.00+	1	1	1	0	0	1	0	0	0	0	None
377	0	65.00 - 74.99	1	0	1	0	0	0	0	0	0	0	None
378	0	75.00+	0	0	0	1	0	0	0	0	0	1	Orchiectomy+/-antiandrogens
379	0	75.00+	1	0	0	0	0	0	0	0	0	1	Orchiectomy+/-antiandrogens
380	0	75.00+	1	1	1	0	0	0	0	0	0	1	Orchiectomy+/-antiandrogens
381	0	65.00 - 74.99	1	0	1	0	0	0	0	0	0	1	Antiandrognes alone
382	0	75.00+	0	0	0	0	0	0	0	0	0	1	Antiandrognes alone
383	0	65.00 - 74.99	0	0	1	0	0	0	0	0	0	1	LHRHa+/-antiandrogens
384	0	65.00 - 74.99	0	1	1	1	0	1	0	0	0	1	LHRHa+/-antiandrogens
385	0	65.00 - 74.99	0	0	0	0	0	1	0	0	0	0	None
386	0	65.00 - 74.99	0	0	0	1	0	0	0	0	0	1	Orchiectomy+/-antiandrogens
387	0	65.00 - 74.99	0	0	1	0	0	0	0	0	0	1	LHRHa+/-antiandrogens
388	0	75.00+	0	0	1	0	0	0	0	0	0	1	Orchiectomy+/-antiandrogens
389	0	65.00 - 74.99	1	1	1	0	0	0	0	0	0	1	LHRHa+/-antiandrogens
390	0	65.00 - 74.99	0	0	0	0	0	0	1	0	0	0	None
391	1	75.00+	1	0	1	0	1	0	0	0	0	1	LHRHa+/-antiandrogens
392	0	75.00+	0	1	1	0	0	0	0	0	0	1	Orchiectomy+/-antiandrogens
393	0	75.00+	0	0	0	0	0	0	0	0	1	1	LHRHa+/-antiandrogens
394	0	< 65.00	0	0	0	0	0	0	0	0	0	0	None
395	0	65.00 - 74.99	0	0	1	1	0	1	0	0	0	0	None
396	0	< 65.00	0	0	1	0	0	0	0	0	0	1	Orchiectomy+/-antiandrogens
397	0	75.00+	1	0	1	0	0	0	0	0	0	1	LHRHa+/-antiandrogens
398	0	65.00 - 74.99	0	0	1	0	0	0	0	0	0	0	None
399	0	65.00 - 74.99	0	0	1	0	0	0	0	0	0	0	None
400	0	65.00 - 74.99	0	0	0	0	0	0	0	0	0	0	None
401	0	< 65.00	0	0	0	0	0	0	0	0	0	1	LHRHa+/-antiandrogens
402	0	65.00 - 74.99	0	0	0	0	0	0	0	0	0	0	None
403	1	75.00+	0	0	0	0	0	0	0	0	0	1	LHRHa+/-antiandrogens
404	0	65.00 - 74.99	0	0	1	0	0	0	0	0	0	1	Orchiectomy+/-antiandrogens
405	0	65.00 - 74.99	0	1	0	1	0	0	0	0	0	0	None
406	0	< 65.00	1	0	0	0	0	0	1	0	0	1	Orchiectomy+/-antiandrogens
407	0	75.00+	0	0	1	0	0	1	0	0	1	1	LHRHa+/-antiandrogens
408	0	75.00+	0	0	1	0	0	0	0	0	0	1	Orchiectomy+/-antiandrogens
409	0	65.00 - 74.99	0	0	1	1	0	0	0	0	0	1	Antiandrognes alone
410	0	75.00+	0	0	1	0	0	0	0	0	0	1	Orchiectomy+/-antiandrogens
411	0	75.00+	0	0	1	0	0	1	0	0	1	1	LHRHa+/-antiandrogens
412	0	65.00 - 74.99	0	1	1	0	0	0	0	0	0	1	Orchiectomy+/-antiandrogens
413	0	75.00+	0	0	0	0	0	0	0	0	0	0	None
414	0	75.00+	0	0	1	0	0	0	0	0	0	1	LHRHa+/-antiandrogens
415	0	65.00 - 74.99	0	0	1	0	0	0	0	0	0	1	Orchiectomy+/-antiandrogens
416	0	65.00 - 74.99	0	0	1	0	0	0	0	0	0	0	None
417	0	75.00+	0	0	0	0	0	0	0	0	0	1	Orchiectomy+/-antiandrogens
418	0	65.00 - 74.99	0	0	0	0	0	0	0	0	1	0	None
419	0	65.00 - 74.99	0	0	0	0	0	0	0	0	0	1	Orchiectomy+/-antiandrogens
420	0	75.00+	1	0	1	1	0	0	0	0	0	1	Orchiectomy+/-antiandrogens
421	0	75.00+	1	0	0	0	0	0	0	0	0	1	Orchiectomy+/-antiandrogens
422	0	75.00+	1	0	1	0	0	0	0	0	0	1	Orchiectomy+/-antiandrogens
423	0	75.00+	0	1	1	0	0	0	0	0	0	1	Orchiectomy+/-antiandrogens
424	0	75.00+	1	0	0	0	1	0	0	0	0	1	Orchiectomy+/-antiandrogens
425	0	65.00 - 74.99	0	0	0	0	0	0	0	0	0	0	None
426	0	< 65.00	0	0	0	0	0	0	0	0	0	1	LHRHa+/-antiandrogens
427	0	65.00 - 74.99	1	1	0	0	0	0	0	0	0	1	Orchiectomy+/-antiandrogens
428	0	75.00+	1	1	1	0	0	0	0	0	0	1	LHRHa+/-antiandrogens
429	0	75.00+	0	0	0	0	0	0	0	0	0	1	Orchiectomy+/-antiandrogens
430	0	65.00 - 74.99	0	0	1	0	0	0	0	0	0	0	None
431	0	75.00+	0	0	0	0	0	0	0	0	0	1	LHRHa+/-antiandrogens
432	0	< 65.00	0	0	0	0	0	0	0	0	0	0	None
433	0	65.00 - 74.99	1	0	0	0	0	0	0	0	0	1	Orchiectomy+/-antiandrogens
434	0	65.00 - 74.99	0	0	0	0	0	0	1	0	0	1	Orchiectomy+/-antiandrogens
435	0	65.00 - 74.99	1	0	0	0	0	0	0	0	0	0	None
436	0	65.00 - 74.99	1	0	0	0	0	0	0	0	0	1	LHRHa+/-antiandrogens
437	0	65.00 - 74.99	0	0	1	1	0	0	0	0	0	1	LHRHa+/-antiandrogens
438	0	65.00 - 74.99	0	0	1	0	0	0	0	0	0	1	LHRHa+/-antiandrogens
439	0	65.00 - 74.99	1	0	0	0	0	0	0	0	0	1	Orchiectomy+/-antiandrogens
440	0	< 65.00	0	0	0	0	0	0	0	0	0	1	LHRHa+/-antiandrogens
441	0	75.00+	1	1	1	1	1	0	0	0	0	1	Antiandrognes alone
442	0	75.00+	1	0	1	0	0	0	0	0	0	1	Orchiectomy+/-antiandrogens
443	0	75.00+	0	0	1	1	0	0	0	0	0	1	Orchiectomy+/-antiandrogens
444	1	75.00+	0	0	1	0	1	0	1	0	0	1	Orchiectomy+/-antiandrogens
445	0	65.00 - 74.99	1	0	0	0	0	0	0	0	0	1	LHRHa+/-antiandrogens
446	0	65.00 - 74.99	1	0	1	0	0	0	0	0	0	0	None
447	0	65.00 - 74.99	0	0	0	0	0	0	0	0	0	1	Orchiectomy+/-antiandrogens
448	0	75.00+	1	0	1	0	0	0	0	0	0	0	None
449	0	75.00+	1	0	0	0	0	0	0	0	0	1	Orchiectomy+/-antiandrogens
450	0	75.00+	0	0	0	0	0	0	1	0	0	1	Orchiectomy+/-antiandrogens
451	0	75.00+	0	1	1	0	0	0	0	0	0	1	Orchiectomy+/-antiandrogens
452	0	65.00 - 74.99	0	0	1	0	1	0	0	0	0	1	LHRHa+/-antiandrogens
453	0	65.00 - 74.99	1	1	1	0	0	1	0	0	0	1	Orchiectomy+/-antiandrogens
454	0	65.00 - 74.99	0	0	0	0	0	0	0	0	0	1	LHRHa+/-antiandrogens
455	0	65.00 - 74.99	1	1	1	1	0	1	0	0	0	1	LHRHa+/-antiandrogens
456	0	65.00 - 74.99	0	1	1	0	0	0	0	0	0	1	LHRHa+/-antiandrogens
457	0	< 65.00	0	1	1	1	0	0	0	0	0	0	None
458	0	65.00 - 74.99	0	0	1	0	0	0	0	0	0	1	LHRHa+/-antiandrogens
459	0	75.00+	1	0	1	0	0	0	0	0	0	1	LHRHa+/-antiandrogens
460	0	65.00 - 74.99	0	0	1	0	0	0	0	0	0	1	LHRHa+/-antiandrogens
461	0	65.00 - 74.99	1	0	0	0	0	0	0	0	0	1	Orchiectomy+/-antiandrogens
462	0	75.00+	0	1	1	0	0	0	0	0	0	1	Antiandrognes alone
463	0	75.00+	1	0	0	0	0	0	0	0	0	1	Orchiectomy+/-antiandrogens
464	0	65.00 - 74.99	0	0	0	1	0	0	0	0	0	0	None
465	0	65.00 - 74.99	0	0	0	0	0	0	0	0	0	0	None
466	0	65.00 - 74.99	0	0	0	0	0	0	0	0	0	1	Orchiectomy+/-antiandrogens
467	0	< 65.00	1	0	0	0	0	0	0	0	0	0	None
468	0	75.00+	1	1	1	1	0	1	0	0	0	1	Antiandrognes alone
469	0	65.00 - 74.99	0	0	1	0	0	0	0	0	0	1	Orchiectomy+/-antiandrogens
470	0	65.00 - 74.99	1	1	1	0	0	1	0	0	0	0	None
471	0	65.00 - 74.99	1	0	0	0	0	0	0	0	0	1	Orchiectomy+/-antiandrogens
472	0	< 65.00	0	1	1	0	0	0	0	0	0	0	None
473	0	65.00 - 74.99	0	0	1	0	0	0	0	0	0	0	None
474	0	75.00+	0	0	0	0	0	0	0	0	0	1	Antiandrognes alone
475	0	65.00 - 74.99	1	1	0	0	0	0	0	0	0	1	Antiandrognes alone
476	0	75.00+	0	0	1	1	0	0	0	0	0	1	Orchiectomy+/-antiandrogens
477	0	65.00 - 74.99	0	1	1	0	0	0	0	0	0	1	LHRHa+/-antiandrogens
478	0	< 65.00	1	0	0	1	0	0	0	0	0	0	None
479	0	65.00 - 74.99	1	1	1	1	1	0	0	0	0	0	None
480	0	75.00+	1	0	0	0	0	0	0	0	0	1	LHRHa+/-antiandrogens
481	0	65.00 - 74.99	0	0	0	0	0	0	1	0	1	1	Orchiectomy+/-antiandrogens
482	0	75.00+	1	1	1	0	0	0	0	0	0	1	LHRHa+/-antiandrogens
483	0	< 65.00	0	0	0	0	0	0	0	0	0	1	LHRHa+/-antiandrogens
484	0	65.00 - 74.99	1	0	1	1	0	0	0	0	0	0	None
485	0	75.00+	1	0	0	0	0	0	0	0	0	0	None
486	0	65.00 - 74.99	0	0	0	0	0	0	0	0	0	1	LHRHa+/-antiandrogens
487	1	75.00+	1	0	0	0	0	0	0	0	0	1	Orchiectomy+/-antiandrogens
488	0	65.00 - 74.99	0	0	1	0	0	0	0	0	0	0	None
489	0	65.00 - 74.99	0	0	1	1	1	0	0	0	0	1	LHRHa+/-antiandrogens
490	0	75.00+	1	0	0	0	0	0	0	0	1	1	Orchiectomy+/-antiandrogens
491	0	75.00+	1	0	1	1	0	0	0	0	0	1	LHRHa+/-antiandrogens
492	0	65.00 - 74.99	1	1	1	0	1	0	0	0	0	1	LHRHa+/-antiandrogens
493	0	65.00 - 74.99	1	0	1	0	0	0	0	0	0	0	None
494	1	< 65.00	1	0	0	0	0	0	0	0	0	0	None
495	0	65.00 - 74.99	1	0	0	0	0	0	0	0	0	1	Orchiectomy+/-antiandrogens
496	0	65.00 - 74.99	0	0	0	1	0	0	0	0	0	1	LHRHa+/-antiandrogens
497	0	65.00 - 74.99	0	0	1	1	0	0	0	0	0	0	None
498	0	75.00+	0	1	0	0	0	0	0	0	0	1	Antiandrognes alone
499	0	< 65.00	0	0	0	0	0	0	0	0	0	1	Orchiectomy+/-antiandrogens
500	0	< 65.00	1	1	1	0	0	0	0	0	0	1	LHRHa+/-antiandrogens
501	0	< 65.00	1	0	0	0	0	0	0	0	0	0	None
502	0	< 65.00	0	0	0	0	0	0	0	0	0	0	None
503	0	< 65.00	0	0	1	0	0	0	0	0	0	0	None
504	0	< 65.00	0	0	0	0	0	0	0	0	0	1	Orchiectomy+/-antiandrogens
505	0	< 65.00	0	0	0	0	0	0	0	0	0	1	LHRHa+/-antiandrogens
506	0	< 65.00	0	0	1	0	0	0	0	0	0	0	None
507	0	< 65.00	0	0	0	0	0	0	0	0	0	0	None
508	0	< 65.00	0	0	0	0	0	0	0	0	0	0	None
509	0	< 65.00	0	0	1	0	0	0	0	0	0	0	None
510	0	75.00+	0	1	1	0	0	0	0	0	0	1	Orchiectomy+/-antiandrogens
511	0	75.00+	0	0	1	0	0	0	0	0	0	1	LHRHa+/-antiandrogens
512	0	< 65.00	0	0	0	0	0	0	0	0	0	0	None
513	0	65.00 - 74.99	1	0	0	0	0	0	0	0	1	1	LHRHa+/-antiandrogens
514	0	< 65.00	0	0	0	0	0	0	0	0	0	1	Orchiectomy+/-antiandrogens
515	0	< 65.00	0	0	0	0	0	0	0	0	0	0	None
516	0	65.00 - 74.99	0	0	1	0	1	0	0	0	0	0	None
517	0	75.00+	0	0	0	0	0	0	0	0	0	0	None
518	1	< 65.00	0	1	1	0	0	0	0	0	0	1	Orchiectomy+/-antiandrogens
519	0	< 65.00	0	1	0	1	0	0	0	0	0	0	None
520	0	< 65.00	1	0	0	0	0	0	0	0	0	1	LHRHa+/-antiandrogens
521	0	< 65.00	0	0	1	0	0	0	0	0	0	0	None
522	0	< 65.00	1	0	1	1	0	0	0	0	0	1	Antiandrognes alone
523	0	< 65.00	0	0	1	1	0	0	0	0	1	1	Orchiectomy+/-antiandrogens
524	0	< 65.00	1	1	1	0	0	0	0	0	0	0	None
525	0	< 65.00	0	1	0	1	0	0	0	0	0	0	None
526	1	65.00 - 74.99	0	1	1	0	0	0	0	0	0	1	Antiandrognes alone
527	0	65.00 - 74.99	0	0	0	0	0	1	0	0	0	1	Orchiectomy+/-antiandrogens
528	0	65.00 - 74.99	0	0	1	0	0	0	0	0	0	1	Orchiectomy+/-antiandrogens
529	0	< 65.00	0	0	1	0	0	0	0	0	0	0	None
530	0	< 65.00	0	0	1	1	0	0	0	0	0	0	None
531	0	< 65.00	0	0	0	0	0	0	0	0	0	1	LHRHa+/-antiandrogens
532	0	< 65.00	0	0	0	0	0	0	0	0	0	0	None
533	0	< 65.00	0	0	0	0	0	0	0	0	0	0	None
534	1	75.00+	0	0	1	0	0	1	0	0	0	1	Orchiectomy+/-antiandrogens
535	0	75.00+	1	0	0	0	0	0	0	0	0	1	Antiandrognes alone
536	0	65.00 - 74.99	0	0	0	1	0	0	0	0	0	1	LHRHa+/-antiandrogens
537	0	65.00 - 74.99	1	0	1	0	1	0	0	0	0	1	LHRHa+/-antiandrogens
538	0	75.00+	1	0	1	0	0	0	0	0	0	0	None
539	0	75.00+	0	0	0	0	0	0	0	0	0	0	None
540	0	75.00+	1	0	1	1	1	0	0	0	0	1	Orchiectomy+/-antiandrogens
541	0	65.00 - 74.99	0	0	1	0	0	0	0	0	0	0	None
542	0	75.00+	1	0	1	0	0	0	0	0	0	1	Orchiectomy+/-antiandrogens
543	0	75.00+	0	0	1	0	0	0	0	0	0	1	LHRHa+/-antiandrogens
544	0	65.00 - 74.99	0	0	0	0	0	0	0	0	0	0	None
545	0	65.00 - 74.99	0	0	1	0	0	1	0	0	0	0	None
546	0	75.00+	0	0	0	0	0	0	0	0	0	1	Orchiectomy+/-antiandrogens
547	0	75.00+	1	0	0	0	0	0	0	0	0	1	Orchiectomy+/-antiandrogens
548	0	75.00+	1	0	1	0	0	0	0	0	0	1	Orchiectomy+/-antiandrogens
549	0	65.00 - 74.99	1	1	1	0	0	0	0	0	0	0	None
550	0	65.00 - 74.99	1	0	1	1	0	0	0	0	0	1	LHRHa+/-antiandrogens
551	0	65.00 - 74.99	1	0	0	0	0	0	0	0	0	0	None
552	0	65.00 - 74.99	1	0	1	0	1	1	0	0	0	1	Antiandrognes alone
553	0	65.00 - 74.99	0	0	0	0	0	0	0	0	0	1	Orchiectomy+/-antiandrogens
554	0	65.00 - 74.99	1	0	0	0	0	0	0	0	1	1	LHRHa+/-antiandrogens
555	0	65.00 - 74.99	0	0	0	0	0	0	0	0	0	1	LHRHa+/-antiandrogens
556	0	65.00 - 74.99	1	0	1	0	0	0	0	0	0	1	LHRHa+/-antiandrogens
557	0	65.00 - 74.99	1	0	0	0	0	0	0	0	0	1	LHRHa+/-antiandrogens
558	0	65.00 - 74.99	0	0	0	0	0	0	0	0	0	0	None
559	0	75.00+	0	0	0	0	1	1	0	0	0	1	Orchiectomy+/-antiandrogens
560	0	65.00 - 74.99	0	0	0	0	0	0	0	0	0	0	None
561	0	65.00 - 74.99	0	0	0	0	0	0	0	0	0	1	LHRHa+/-antiandrogens
562	0	< 65.00	0	1	1	0	0	0	0	0	0	1	LHRHa+/-antiandrogens
563	1	75.00+	0	0	1	0	0	0	0	0	0	1	LHRHa+/-antiandrogens
564	0	65.00 - 74.99	1	0	0	0	0	0	0	0	0	1	LHRHa+/-antiandrogens
565	0	65.00 - 74.99	0	0	1	0	0	0	0	0	0	0	None
566	0	< 65.00	0	1	1	1	0	0	0	0	0	1	LHRHa+/-antiandrogens
567	0	75.00+	0	0	0	0	0	0	0	0	0	1	Antiandrognes alone
568	0	65.00 - 74.99	0	0	1	0	0	0	0	0	0	1	LHRHa+/-antiandrogens
569	0	65.00 - 74.99	1	0	0	0	0	0	0	0	0	0	None
570	0	65.00 - 74.99	0	0	1	1	0	0	0	0	0	1	Antiandrognes alone
571	0	65.00 - 74.99	1	0	0	0	1	0	0	0	0	1	LHRHa+/-antiandrogens
572	0	65.00 - 74.99	1	0	1	0	0	0	0	0	0	1	LHRHa+/-antiandrogens
573	0	75.00+	1	0	0	0	0	0	0	0	0	1	LHRHa+/-antiandrogens
574	0	75.00+	0	1	1	1	1	0	0	0	0	1	LHRHa+/-antiandrogens
575	0	75.00+	0	0	1	0	1	0	0	0	0	1	Orchiectomy+/-antiandrogens
576	0	65.00 - 74.99	1	0	0	0	0	0	0	0	0	0	None
577	1	75.00+	0	0	0	0	0	0	0	0	0	1	LHRHa+/-antiandrogens
578	0	75.00+	0	0	1	1	0	0	0	0	0	0	None
579	0	75.00+	0	0	0	0	0	0	0	0	0	1	Orchiectomy+/-antiandrogens
580	0	75.00+	0	0	1	0	0	0	0	0	0	1	LHRHa+/-antiandrogens
581	1	75.00+	1	0	0	0	1	0	1	0	0	1	Antiandrognes alone
582	0	75.00+	0	0	1	0	1	0	0	0	0	0	None
583	0	65.00 - 74.99	1	1	1	0	1	0	0	0	0	1	LHRHa+/-antiandrogens
584	1	75.00+	1	0	0	0	0	0	0	0	0	1	Antiandrognes alone
585	0	75.00+	0	0	0	0	0	0	0	0	0	1	Orchiectomy+/-antiandrogens
586	0	65.00 - 74.99	1	0	0	0	0	0	0	0	0	1	LHRHa+/-antiandrogens
587	0	65.00 - 74.99	0	0	0	0	0	0	0	0	0	1	LHRHa+/-antiandrogens
588	0	75.00+	0	0	1	0	0	0	0	0	0	1	LHRHa+/-antiandrogens
589	1	65.00 - 74.99	1	0	1	0	0	1	0	0	0	1	Orchiectomy+/-antiandrogens
590	0	65.00 - 74.99	0	0	0	1	0	0	0	0	1	0	None
591	0	65.00 - 74.99	0	0	0	0	0	0	1	0	0	1	Antiandrognes alone
592	0	65.00 - 74.99	0	0	0	1	0	0	1	0	0	1	LHRHa+/-antiandrogens
593	0	75.00+	0	0	0	0	0	0	0	0	0	0	None
594	0	75.00+	1	0	0	0	0	0	0	0	0	1	Orchiectomy+/-antiandrogens
595	0	75.00+	0	0	0	0	0	0	0	0	0	0	None
596	0	75.00+	1	0	1	1	1	0	0	0	0	1	LHRHa+/-antiandrogens
597	0	65.00 - 74.99	1	0	1	0	0	0	0	0	0	0	None
598	0	75.00+	0	1	0	0	0	0	0	0	0	1	Antiandrognes alone
599	1	75.00+	0	0	1	0	0	0	0	0	0	0	None
600	1	75.00+	0	0	0	0	0	0	0	0	0	1	LHRHa+/-antiandrogens
601	0	65.00 - 74.99	1	0	1	0	0	0	0	0	0	1	LHRHa+/-antiandrogens
602	0	65.00 - 74.99	1	0	0	0	0	0	0	0	0	1	Antiandrognes alone
603	0	65.00 - 74.99	0	0	1	0	1	0	0	0	0	1	Orchiectomy+/-antiandrogens
604	0	65.00 - 74.99	0	0	0	0	0	0	1	0	1	1	Orchiectomy+/-antiandrogens
605	0	65.00 - 74.99	0	0	1	1	0	0	0	0	0	1	Orchiectomy+/-antiandrogens
606	0	75.00+	0	0	0	0	0	0	0	0	0	1	Orchiectomy+/-antiandrogens
607	0	65.00 - 74.99	0	1	1	0	0	0	0	0	0	1	LHRHa+/-antiandrogens
608	0	65.00 - 74.99	0	1	1	1	0	0	0	0	0	0	None
609	0	75.00+	1	0	0	0	0	0	0	0	0	1	Antiandrognes alone
610	0	75.00+	0	0	0	0	0	1	0	0	0	1	Orchiectomy+/-antiandrogens
611	0	65.00 - 74.99	1	0	0	0	0	0	0	0	0	0	None
612	0	75.00+	0	0	1	0	0	0	0	0	0	1	LHRHa+/-antiandrogens
613	0	75.00+	1	0	0	0	0	0	0	0	0	1	Orchiectomy+/-antiandrogens
614	0	75.00+	0	0	1	0	0	0	0	0	0	0	None
615	0	75.00+	1	0	0	0	1	1	0	0	0	0	None
616	0	65.00 - 74.99	1	0	1	0	1	0	0	0	0	1	LHRHa+/-antiandrogens
617	0	75.00+	0	0	1	0	1	0	0	0	0	1	Orchiectomy+/-antiandrogens
618	0	65.00 - 74.99	1	0	1	0	0	1	0	0	0	1	LHRHa+/-antiandrogens
619	1	75.00+	0	0	0	0	0	0	0	0	0	1	Antiandrognes alone
620	0	75.00+	1	1	1	0	0	0	0	0	0	1	Orchiectomy+/-antiandrogens
621	0	65.00 - 74.99	0	0	0	0	1	0	0	0	0	1	Antiandrognes alone
622	0	75.00+	1	0	0	0	1	0	0	0	0	1	Orchiectomy+/-antiandrogens
623	0	65.00 - 74.99	0	0	1	0	0	0	0	0	0	1	Orchiectomy+/-antiandrogens
624	0	75.00+	0	0	1	0	0	0	0	0	0	1	Orchiectomy+/-antiandrogens
625	1	75.00+	1	1	1	0	1	0	0	0	0	1	Orchiectomy+/-antiandrogens
626	0	75.00+	0	0	0	0	0	0	0	0	0	1	Antiandrognes alone
627	0	75.00+	0	0	1	0	0	0	0	0	0	1	Orchiectomy+/-antiandrogens
628	0	65.00 - 74.99	0	0	1	0	0	0	0	0	0	0	None
629	0	75.00+	1	0	0	0	0	0	0	0	0	1	LHRHa+/-antiandrogens
630	0	75.00+	0	0	1	0	0	1	0	0	0	1	Orchiectomy+/-antiandrogens
631	0	< 65.00	1	0	0	0	0	0	0	0	0	0	None
632	0	75.00+	1	0	0	1	0	0	0	0	0	1	LHRHa+/-antiandrogens
633	0	75.00+	1	1	1	0	0	0	0	0	0	1	Orchiectomy+/-antiandrogens
634	0	75.00+	0	0	1	1	0	0	0	0	0	0	None
635	1	75.00+	0	1	1	0	0	0	0	0	0	1	Orchiectomy+/-antiandrogens
636	0	65.00 - 74.99	0	0	0	0	0	0	0	0	0	1	Orchiectomy+/-antiandrogens
637	0	65.00 - 74.99	1	0	0	0	0	0	0	0	0	1	Orchiectomy+/-antiandrogens
638	0	75.00+	0	0	1	0	0	0	0	0	0	0	None
639	0	65.00 - 74.99	0	0	1	1	0	0	0	0	0	0	None
640	0	< 65.00	1	0	0	0	0	0	0	0	0	0	None
641	0	< 65.00	1	1	0	0	0	0	0	0	0	1	LHRHa+/-antiandrogens
642	0	< 65.00	0	0	0	0	0	0	0	0	0	0	None
643	0	< 65.00	1	0	1	0	0	0	0	0	0	0	None
644	0	65.00 - 74.99	0	0	0	0	0	0	0	0	0	0	None
645	0	75.00+	0	0	1	0	0	0	0	0	0	1	LHRHa+/-antiandrogens
646	0	65.00 - 74.99	1	0	0	0	0	0	0	0	0	1	Orchiectomy+/-antiandrogens
647	0	75.00+	1	0	1	1	0	0	0	0	0	1	LHRHa+/-antiandrogens
648	0	65.00 - 74.99	0	0	0	0	0	0	0	0	0	1	Orchiectomy+/-antiandrogens
649	0	< 65.00	0	0	1	1	0	0	0	0	0	0	None
650	0	65.00 - 74.99	0	0	1	1	0	0	0	0	0	0	None
651	0	65.00 - 74.99	0	0	0	0	0	0	0	0	0	0	None
652	0	< 65.00	1	0	0	0	0	0	0	0	0	1	LHRHa+/-antiandrogens
653	0	< 65.00	1	0	0	0	0	0	0	0	0	0	None
654	0	75.00+	0	0	0	0	0	0	0	0	0	1	Orchiectomy+/-antiandrogens
655	0	65.00 - 74.99	0	1	1	1	0	0	0	0	0	1	Orchiectomy+/-antiandrogens
656	0	< 65.00	0	0	0	0	0	0	0	0	0	0	None
657	0	65.00 - 74.99	1	0	1	1	0	0	0	0	0	0	None
658	0	< 65.00	1	0	0	0	0	0	1	0	0	0	None
659	0	< 65.00	0	0	0	0	0	0	0	0	0	0	None
660	0	75.00+	0	0	1	0	1	0	0	0	0	1	Orchiectomy+/-antiandrogens
661	0	< 65.00	1	0	0	0	0	0	0	0	1	1	Orchiectomy+/-antiandrogens
662	0	< 65.00	1	0	1	1	0	0	0	0	0	0	None
663	0	75.00+	0	0	0	0	0	0	0	0	0	1	LHRHa+/-antiandrogens
664	0	65.00 - 74.99	0	0	1	0	0	0	0	0	0	0	None
665	0	65.00 - 74.99	0	0	0	0	0	0	0	0	0	0	None
666	0	75.00+	0	0	1	1	0	0	0	0	0	1	LHRHa+/-antiandrogens
667	0	< 65.00	0	0	1	0	0	1	0	0	0	0	None
668	0	75.00+	0	0	1	0	1	0	0	0	0	1	Orchiectomy+/-antiandrogens
669	0	65.00 - 74.99	0	0	1	1	0	0	1	0	0	0	None
670	0	65.00 - 74.99	0	1	0	0	0	0	0	0	0	1	LHRHa+/-antiandrogens
671	0	75.00+	1	0	1	0	0	0	0	0	0	1	LHRHa+/-antiandrogens
672	0	65.00 - 74.99	0	0	0	0	0	0	0	0	0	0	None
673	0	< 65.00	1	0	0	1	0	0	0	0	0	1	LHRHa+/-antiandrogens
674	1	75.00+	1	0	0	0	0	0	0	0	0	1	LHRHa+/-antiandrogens
675	0	75.00+	0	1	1	0	0	0	0	0	1	1	Orchiectomy+/-antiandrogens
676	0	65.00 - 74.99	1	1	0	0	0	0	0	0	0	1	LHRHa+/-antiandrogens
677	0	65.00 - 74.99	0	0	0	0	0	0	0	0	0	1	Orchiectomy+/-antiandrogens
678	0	65.00 - 74.99	0	0	0	0	0	0	0	0	0	1	LHRHa+/-antiandrogens
679	0	< 65.00	1	0	0	0	0	0	0	0	0	0	None
680	0	75.00+	0	0	1	0	0	0	0	0	0	1	LHRHa+/-antiandrogens
681	1	75.00+	1	0	1	0	0	1	0	0	0	1	Orchiectomy+/-antiandrogens
682	0	65.00 - 74.99	1	0	1	0	0	0	0	0	0	1	Orchiectomy+/-antiandrogens
683	0	65.00 - 74.99	1	0	0	0	0	0	0	0	0	1	LHRHa+/-antiandrogens
684	0	65.00 - 74.99	0	0	1	1	0	0	0	0	0	0	None
685	0	65.00 - 74.99	1	0	1	0	0	0	0	0	0	1	Orchiectomy+/-antiandrogens
686	0	75.00+	1	1	0	0	0	0	0	0	0	1	Orchiectomy+/-antiandrogens
687	0	65.00 - 74.99	0	0	0	0	0	0	0	0	0	0	None
688	0	65.00 - 74.99	1	0	1	0	0	0	0	0	0	1	Orchiectomy+/-antiandrogens
689	0	< 65.00	0	0	1	0	0	0	0	0	0	1	Orchiectomy+/-antiandrogens
690	0	65.00 - 74.99	1	0	0	0	0	0	0	0	0	1	LHRHa+/-antiandrogens
691	0	< 65.00	0	0	0	0	0	0	0	0	0	1	LHRHa+/-antiandrogens
692	0	< 65.00	1	0	0	0	0	0	0	0	0	0	None
693	0	< 65.00	0	0	0	0	0	0	0	0	0	0	None
694	1	< 65.00	0	0	0	0	0	0	0	0	0	1	LHRHa+/-antiandrogens
695	0	65.00 - 74.99	0	0	0	0	0	0	0	0	0	0	None
696	0	65.00 - 74.99	1	0	1	0	0	0	0	0	0	1	Orchiectomy+/-antiandrogens
697	0	< 65.00	1	0	0	0	0	0	0	0	0	1	Orchiectomy+/-antiandrogens
698	0	< 65.00	0	0	0	0	0	0	0	0	0	0	None
699	0	< 65.00	0	0	0	0	0	0	0	0	0	1	LHRHa+/-antiandrogens
700	0	< 65.00	0	0	1	0	0	0	0	0	0	0	None
701	0	< 65.00	0	0	0	0	0	0	0	0	0	0	None
702	0	< 65.00	0	0	0	0	0	0	0	0	0	0	None
703	1	65.00 - 74.99	0	1	1	0	1	0	0	0	0	1	Orchiectomy+/-antiandrogens
704	0	< 65.00	0	0	0	0	0	0	0	0	0	0	None
705	0	< 65.00	0	0	0	0	0	0	0	0	0	0	None
706	0	< 65.00	1	0	1	0	0	0	0	0	0	0	None
707	0	65.00 - 74.99	0	0	1	1	0	0	0	0	0	0	None
708	0	65.00 - 74.99	1	0	0	0	0	0	0	0	0	0	None
709	0	< 65.00	0	0	0	0	0	0	0	0	0	1	LHRHa+/-antiandrogens
710	0	< 65.00	1	0	1	1	1	0	0	0	0	0	None
711	0	75.00+	0	0	1	0	0	0	0	0	0	1	LHRHa+/-antiandrogens
712	0	75.00+	1	0	0	0	0	0	0	0	1	1	Orchiectomy+/-antiandrogens
713	0	< 65.00	1	0	1	0	0	0	0	0	0	0	None
714	0	< 65.00	0	0	0	0	0	0	0	0	0	0	None
715	0	75.00+	1	0	1	0	0	0	0	0	0	0	None
716	0	65.00 - 74.99	1	0	1	0	1	0	0	0	0	1	Orchiectomy+/-antiandrogens
717	0	< 65.00	1	0	0	0	0	0	0	0	0	1	LHRHa+/-antiandrogens
718	0	< 65.00	0	0	1	0	0	0	0	0	0	0	None
719	0	< 65.00	0	0	0	0	0	0	0	0	0	1	LHRHa+/-antiandrogens
720	0	< 65.00	0	0	0	0	0	0	0	0	0	0	None
721	0	< 65.00	0	0	0	0	0	0	0	0	0	0	None
722	0	< 65.00	1	0	0	0	0	0	0	0	0	1	LHRHa+/-antiandrogens
723	1	65.00 - 74.99	0	1	1	0	0	0	0	0	0	1	LHRHa+/-antiandrogens
724	0	65.00 - 74.99	0	0	0	0	0	0	0	0	0	0	None
725	0	< 65.00	0	0	1	0	0	0	0	0	1	1	LHRHa+/-antiandrogens
726	0	65.00 - 74.99	0	0	1	0	0	0	0	0	0	1	LHRHa+/-antiandrogens
727	0	< 65.00	0	0	0	0	0	0	0	0	0	1	Orchiectomy+/-antiandrogens
728	1	65.00 - 74.99	1	0	1	1	0	0	0	0	0	1	LHRHa+/-antiandrogens
729	0	< 65.00	0	0	0	0	0	0	0	0	0	1	Orchiectomy+/-antiandrogens
730	0	65.00 - 74.99	0	0	1	1	0	0	0	0	0	1	LHRHa+/-antiandrogens
731	0	< 65.00	0	0	0	0	0	0	0	0	0	0	None
732	0	75.00+	1	1	1	0	1	0	0	0	0	1	Orchiectomy+/-antiandrogens
733	0	65.00 - 74.99	0	1	1	0	0	0	0	0	0	1	LHRHa+/-antiandrogens
734	0	65.00 - 74.99	1	0	1	0	0	0	0	0	0	1	LHRHa+/-antiandrogens
735	0	65.00 - 74.99	0	0	1	0	0	0	0	0	0	0	None
736	0	75.00+	1	0	1	0	0	0	0	0	0	1	LHRHa+/-antiandrogens
737	0	< 65.00	0	0	0	0	0	0	0	0	0	1	Antiandrognes alone
738	0	65.00 - 74.99	0	0	0	1	0	0	0	0	0	1	Orchiectomy+/-antiandrogens
739	0	< 65.00	1	0	1	0	1	0	0	0	0	1	Antiandrognes alone
740	0	65.00 - 74.99	0	0	0	0	0	0	0	0	0	1	LHRHa+/-antiandrogens
741	0	75.00+	0	0	1	0	0	0	0	0	0	1	LHRHa+/-antiandrogens
